# Supplementary material for: Proximal 4p deletion syndrome in a woman with intellectual disability: a case report and literature review
Source: Mol Cytogenet. 2025 Nov 3;18:31. doi: 10.1186/s13039-025-00735-2 (PMC12581376; doi:10.1186/s13039-025-00735-2)
Supplement: Supplementary file 1 — Supplementary Material 1. [file 13039_2025_735_MOESM1_ESM.xlsx]

## Sheet: Sheet1
	Case Index	Deleted region		Age	Sex	Long face	Upslanted palpebral fissures	Epicanthal folds	Large beaked nose	High or cleft palate	Thick lower lip	Micrognathia	Broad/short neck	Broad hands/feet	Tall, thin habitus	Mental retardation	Hypotonia	Epilepsy	Mid face hypoplasia	Congenital heart disease	Cryptorchidism
Nielsen, J etal., 1977 [12]	1	4p12-15	n/r	13	F	-	+	-	+	-	-	+	-	-	-	+	-	+	-	-	-
Francke etal., 1977 [13]	2	4p11-15.2	n/r	30y	F	+	-	+	+	+	-	-	+	+	-	+	-	-	-	-	-
Ray et al.,1984 [14]	3	4p12-15	n/r	17y	F	-	+	+	+	-	+	+	-	+	+	+	-	-	+	-	-
Romain et al., 1985 [15]	4	4p15.2-15.33	n/r	32y	F	-	-	-	-	-	-	-	-	-	n/r	+	+	-	-	-	n/r
Davies et al., 1990 [16]	5	p15.2– 16.1	n/r	15.6y	M	-	-	-	-	-	-	-	-	-	+	+	-	-	-	-	-
Ishikaa et al.,1990 [17]	6	4p15.2-15.32	n/r	17m	M	-	-	-	-	+	+	+	n/r	n/r	-	+	-	-	-	-	-
Estabrooks et al., 1993 [18]	7	4p15.31-16.3	n/r	9 m	M	-	-	-	+	-	-	-	-	-	-	+	+	-	-	-	-
Chitayat et al., 1995 [19]	8	4p15.2-15.33	n/r	10y	M	+	-	-	+	+	+	-	+	+	+	+	-	-	+	-	+
	9	4p15.2-15.33	n/r	11y	F	+	+	-	+	+	-	-	+	-	+	+	+	-	+	n/r	n/r
	10	4p14-15.2	n/r	25y	M	+	n/r	+	-	+	-	+	n/r	+	-	+	-	-	+	+	+
Fryns etal.,1995 [20]	11	4p14-15.3	n/r	6.5y	M	+	+	+	-	-	+	+	-	-	+	+	+	-	+	-	+
White et al.,1995 [21]	12	4p14-16.1	n/r	14y	M	+	+	+	+	+	+	+	+	+	+	+	+	-	+	+	+
	13	4p15.2-16.1	n/r	5m	F	+	+	+	-	+	+	+	+	+	+	+	+	-	+	+	-
	17（3-6）	4p15.1-16.1	n/r	10y	F	-	+	+	+	+	+	+	-	+	+	+	+	-	+	-	-
	18	4p14-15.32	n/r	7y	F	-	+	+	-	-	+	-	+	-	+	+	+	-	+	-	-
de Graaf GV et al.,1997 [22]	19	4p12-15.1	n/r	7y	F	+	+	-	-	-	-	-	-	-	-	+	-	-	-	-	n/r
Innes, A. M et al.,1999 [23]	20	4p15.2-16.1	n/r	3y	F	-	-	-	-	-	+	-	-	+	-	+	-	-	-	-	-
Tonk et al.,2003 [24]	21	4p15.2-16.1	n/r	35y	F	+	-	+	+	-	+	-	-	-	+	+	-	-	+	-	-
	22	4p15.2-16.1	n/r	6y	F	+	-	+	+	-	+	-	-	-	+	+	-	-	+	-	-
Kojima, T et al.,2006 [25]	23	4p15.2-16.3	arr[GRCh37]4p16.3p15.2(26164288_26164504)×1	16y	M	+	-	-	-	-	-	+	-	-	-	+	-	+	-	-	-
Moller et al.,2007 [26]	24	4p15.1-15.31	arr[GRCh37]4p15.3p15.1(18,877,380_ 32,668,602)×1	38y	F	+	-	-	+	-	+	-	-	-	-	+	-	-	+	-	n/r
Basinko, A et al., 2008 [9]	25	4p15.33–16.3	n/r	15y	M	-	-	-	+	-	-	+	-	-	+	+	-	-	-	-	-
Gawlik- Kuklinska et al., 2008 [27]	26	4p14-15.32	n/r	4y	M	+	+	+	+	+	+	+	+	+	+	+	+	-	+	+	-
Bailey et al., 2010 [4]	27	4p14-15.33	n/r	2y	F	-	+	+	+	-	-	-	-	-	-	+	+	-	-	+	n/r
Su, P. H et al.,2011 [10]	28	4p12-15.2	n/r	7y	F	+	+	+	+	-	+	-	+	-	-	+	+	-	+	-	-
Alesi et al.,2011 [28]	29	4p15.31-15.32	n/r	14m	M	-	+	-	+	-	-	+	-	-	+	-	-	-	-	-	-
Chen et al. 2013 [7]	30	4p14-15.2	n/r	Prenatal	n/r	n/r	n/r	n/r	n/r	n/r	n/r	n/r	n/r	n/r	n/r	n/r	n/r	n/r	n/r	n/r	n/r
Nakayama, T et al. 2014 [29]	31	4p15.2	n/r	2y	F	-	+	+	+	-	+	+	+	-	-	+	-	-	-	-	-
Mitroi et al., 2017 [30]	32	4p15.1-15.31	arr[GRCh37]4p15.31p15.1(19,108,480_32,448,650)×1	3y	M	+	-	-	+	+	+	-	-	+	-	+	-	+	+	-	+
Park, S.et al.,2020 [3]	33	4p15.1-15.31	arr[GRCh37] 4p15.31p15.1(19,766,331_31,541, 260)×1	5y	M	-	-	-	-	-	-	-	-	-	-	+	-	-	-	+	+
Li, D .et al.,2022 [10]	34	4p15.32-16.1	seq[hg38]del(4)(p16.1p15.32) chr4:g.(7,145,249_16,906,388)del	27m	F	-	+	-	-	-	-	-	-	-	-	+	+	-	+	-	-
Jing Di.et al.,2022 [6]	35	4p14-15.2	arr[GRCh37] 4p15.2p14(23443552_36483601)×1	3y	F	-	+	-	+	-	-	+	-	-	+	+	-	-	+	+	-
	36	4p14-15.2		23y	F	-	+	-	+	-	-	+	-	-	+	+	-	-	+	+	-
Pang, Y.et al.,2024 [5]	37	4p14-15.33	seq[hg38]del(4)(p15.33p14) chr4:g.11,399,082_38,137,335del	7m	M	-	-	-	+	-	-	-	-	-	-	+	+	-	+	+	-
